# Supplementary material for: N-Benzylethanolammonium Ionic Liquids and Molten Salts in the Synthesis of 68Ga- and Al18F-Labeled Radiopharmaceuticals
Source: Pharmaceutics. 2023 Feb 18;15(2):694. doi: 10.3390/pharmaceutics15020694 (PMC9962170; doi:10.3390/pharmaceutics15020694)
Supplement: Supplementary file 1 [file pharmaceutics-15-00694-s001.zip]

Archive with 1 entries (1 files):
- pharmaceutics-2213570-supplementary.pdf
